# Supplementary material for: The impact of sociocultural contexts on the knowledge, attitudes, and practices of adults living with HIV/AIDS in Ethiopia towards metabolic syndrome risks: A descriptive phenomenology study using the PEN-3 model
Source: PLoS One. 2024 Aug 22;19(8):e0308891. doi: 10.1371/journal.pone.0308891 (PMC11340946; doi:10.1371/journal.pone.0308891)
Supplement: S1 Table — (XLSX) [file pone.0308891.s003.xlsx]

## Sheet: Sheet1
S1.Table.Xcldoc.A Code book used as a guide for analysis, the sociocultural contexts of M among PLWHs, Gedeo-Zone, Sothern Ethiopia .	Themes (CFW)**	The PEN-3 model domains(Categories)	Sub-domains (Subcategories)	Consolidated Code(CFW)*	Codding-unit (words, phrases, and sentences)
1	1. Knowledge	Cultural identity	Person	Knowledge	Enabling aspects of life for personal health concerns
					Means of information gain regarding HIV-MS
			Extended Family		Extended family member’s role played for personal knowledge gain
			Neighborhood		Neighborhood encouraging/ discouraging role played for personal knowledge gain
					Ways of Neighborhood role played for personal education of HIV-MS
			Person	Attitudes	Enabling aspects of life for personal health concerns
					Personal feeling of HIV-MS
			Extended Family.		Extended family member’s encouraging role played for personal current attitude
					Extended family member’s discouraging role played for personal current attitude
			Neighborhood		Neighborhood encouraging role played for personal current attitude about HIV-MS
					Neighborhood discouraging role played for current personal attitude about HIV-MS,
			Person	Practices	Personal belief about healthy practices responsibility
			Extended Family		Extended family member’s encouraging role played for personal health practice
					Extended family member’s encouraging role played for health practice about HIV –MS
			Neighborhood		Neighborhood encouraging role played for personal engagement of healthy practice HIV and other
					Neighborhood encouraging role played for personal healthy practice engagement about prevention of HIV–MS risk reduction, prevention and control of long term outcome
2	Attitudes	Cultural relationship and expectancy	Perceptions	Knowledge	Individual, family members and community perception (knowledge, beliefs, and values) of HIV-MS prevention
			Enablers		The cultural, societal, systemic, or structural enhancing /barrier factors of knowledge gain about HIV-MS
			Nurturers		The encouraging/discouraging role of family kin, peers, and community in helping you gain a correct knowledge of HIV-MS
			Perceptions	Attitude	State of individual attitude/concern of HIV-MS
			Enablers		Enabler of current attitude (negative or positive) of HIV-MS
			Nurturers		Reinforcing factors of concern about prevention of HIV-MS
			Perceptions	Practice	Personal belief about healthy lifestyle practices of HIV-MS
			Enablers		Encouraging enabler to engaged in healthy lifestyle practice
					Discourage enabler to engaged in healthy lifestyle practice
			Nurturers		Ways of family, kin or relatives, influence to engaged in healthy lifestyle practice to prevent HIV-MS
					Ways of community influence to engaged in healthy lifestyle practice
3	2. Practices	Cultural empowerment	Positive	Knowledge.	Positive knowledge for prevention of HIV-MS
	3.		Existential		Existential knowledge for prevention of HIV-MS
			Negative		Negative knowledge for prevention of HIV-MS
			Positive	Attitude	Positive attitude for prevention of HIV-MS
			Existential		Existential knowledge for prevention of HIV-MS
			Negative		Negative knowledge for prevention of HIV-MS
			Positive	Practice	Positive practice engaged for prevention of HIV-MS
			Existential		Existential practice engaged for prevention of HIV-MS
			Negative		Negative practice engaged for prevention of HIV-MS
