# Supplementary material for: The impact of sociocultural contexts on the knowledge, attitudes, and practices of adults living with HIV/AIDS in Ethiopia towards metabolic syndrome risks: A descriptive phenomenology study using the PEN-3 model
Source: PLoS One. 2024 Aug 22;19(8):e0308891. doi: 10.1371/journal.pone.0308891 (PMC11340946; doi:10.1371/journal.pone.0308891)
Supplement: S2 Table — (XLSX) [file pone.0308891.s004.xlsx]

## Sheet: Sheet1
S4.Table. xcel.doc. Additional quotes from participants, the sociocultural contexts of M among PLWHs, Gedeo-Zone, Sothern Ethiopia .	Themes (CFW)**	The PEN-3 model domains(Categories)	Sub-domains (Subcategories)	Consolidated Code(CFW)*	Quotations extracted
1	1. Knowledge	Cultural identity	Person	Personal serious experience of disease tragedies as a source of health education	"So far, I haven't gotten ill...I even know people who have been using the prescription for a long time and have never had any health problems. As for me, I don't believe there will be any problems (W7_FGD1). “I don't think that taking the medication (ART drug) consistently will have bad side effects, but good benefits.”(FP_Ind1) “I don't believe that taking the medication (ART drug) on a regular…
					"I have never heard of the general symptoms and causes of such health issues (Metabolic syndrome)(M2_FGD2) "I had no idea of this disease existed...Once upon a time, for no apparent reason, I fell unwell...So I went to the nearby health center...Then I was informed that I had contracted the virus as a result of the test..."(M8_FGD2) "I haven't felt sick so far... However, I know folks who have be…
					"Since starting the ART drug, I've had a severe headache: burning sensations like a fire... I feel like I have a wound in my head..." It turns me into an inebriated person...I know little about metabolic disorders..."(W3_FGD3)"My vision is blurry...I've had health issues that I didn't have before using the medicine (ART). According to my understanding, long-term usage of the drug (ART) may result…
					“In my view, high blood pressure is a health issue brought on by excessive blood flow. "Diabetic disease is a condition brought on by consuming lots of sweet things." An illness that developed in connection with diabetes is blood pressure... The presence of one implies the presence of the other. (W8_FGD1) "Sugar diseases have treatments, just like any other sickness" (M6_FGD2) highlight the issue…
					“Actually, I'm having trouble remembering, but I believe I've heard something about metabolic issues. Even though I haven't had any health issues as a result of using the medication (ART), I am aware that utilizing the medications (ART) for a prolonged period of time may cause fat redistribution or modification. The effect of this circumstance is an increase in physical size. Therefore, I believe…
					"Diabetes and high blood pressure are problems caused by dietary abnormalities; in particular, eating meals often that contain meat might have negative health effects. I can comprehend it in this way (M8_FGD2)." (M8_FGD2). “Diabetes and high blood pressure have been related to malnutrition (inadequate food intake). For instance, being malnourished might cause a lot of issues for a diabetic patien…
					"First and foremost, not exercising physically...since many ailments are more likely to affect an overweight body” (W7_FGD1).
					"When it is said that a person has HIV, high blood pressure, HIV, and obesity, people's perceptions may vary. However, those who have high blood pressure, diabetes, and other disorders...As a result of an excessively luxurious lifestyle, many problems arise.” W2_FGD1)
					“Because we (PLWHs) frequently feel irritated and angry we are more likely to develop metabolic issues like high blood pressure and diabetes. The communities' unfavorable views and the poor quality of life brought on by the virus may have had an impact on our undesirable practices or behavior (irritability and anger).” (W8_FGD3)
					"I know that "Chinket" in Amharic and "tension" in English induce high blood pressure, but I don't know what causes diabetes, to cite one example. However, I think that overindulging in sweets is to blame. I mostly heard it said that way.(FP_Ind1)
					"I believe that anyone who has high blood pressure or diabetes eventually develops a severe headache, collapses, and eventually experiences heart failure and passes away."(M6_FGD2)
					"If I have high blood pressure, the bulk of this is brought on by fat accumulation...Thus, blindness) and vision loss are implied.”(W2_FGD1)“I am aware that utilizing the medications (ART) for a prolonged period of time may cause fat redistribution or modification. The effect of this circumstance is an increase in physical size…develops chronic diseases like high blood pressure and diabetes. Our …
					"Diabetes patients should thus refrain from consuming such peas, wheat, raw meat, unfried/unboiled eggs, and unpasteurized milk since they may contribute to HIV-related issues.”(W1_FGD1) "I believe... blood pressure and sugar diseases that require extraordinary care and importance" (M6_FGD2)
					"Because of this, I believe that avoiding such behavior (irritability and anger), via raising community awareness and improving overall quality of life, may be beneficial, for us to be safeguarded from such chronic disease, including MS." (W8_FGD3)
					"I experienced allergies, or 'Shifitah' in Amharic, as soon as I started taking the medication (W6_FGD3).""Initially, I had diarrhea...My face then began to swell. My situation became strange overall...I was completely involved in an unusual situation" (W7_FGD3).
					"Seeing people die in an unexpected situation taught me about the dangers of these diseases" (W7_FGD1). I learnt more about these health issues after watching my neighbor become ill and require insulin (W7_FGD1).
					"Like everyone else, I get information through listening to a radio and watching television" (M6_FGD2).
					"Every morning, there is a group or peer discussion in the hospital...As a result, these dialogues provides us with health education. We generally talk about our health and the problems we've had as a result of it. And, in terms of precautions or steps to be taken...We never mentioned the metabolic issue."(W1_FGD1).
					"I learned about my health from my partner...When my wife became ill, she went to a medical facility for a test...and because she was discovered to have the virus, I was asked to do the test...Then we were both told that we, too, had the virus" (M4_FGD2). "I found out because my spouse died of HIV...That's all there is to it…" (W4_FGD3) "I learned to know myself via my husband... My partner recei…
					"I became acquainted with diabetes illness via a friend...This sickness affected her...She'd been informed she had diabetes and that she needed to take the medication properly...She stopped taking the medicine and died as a result of failing to act on the recommendation of her doctor" (W3_FGD1). "I came to know more about these health problems (chronic disease); because my mother got a disease ca…
					"My family is really supportive...They are frequently receptive to discussing concerns connected to my health problem (HIV and ART medication usage difficulties)...My children, in particular, give me the medicine with the statement, "Drug taking time is up." They are really beneficial in this regard...What if God hadn't sent them to me? (He waggles his index fingers at the sky)"(M8_FGD2). "Unques…
					"Even if it isn't a direct recommendation," "The television program "Your Health at Home" ‘Tenawo Be-Betwo’ provides advice on HIV/AIDS, and it is hoped that government officials will implement measures to benefit the community “(W2_FGD1). "I learn more about health through other media, such as television and radio...We have lately heard health-related information from these media, despite the fa…
					"In regard to government assistance for our health, the government supplies us with pills (ART medications), but no more assistance...On rare instances, health institutions distributed a nutrition item called as "Plamplate" in Amharic and a very healthy meal in English that was regularly offered as a nutrition therapy to only those in need of sustenance, but it has since been discontinued..."(W5_…
					"They (government agencies) just talk about and teach about HIV...This is due to, I believe, the government's policy...It all comes down to HIV...Even on this topic (about MS, its risks and methods of prevention and controlling), it is not done...On the 21st of the century...every year...individuals recruited from sector offices are allocated to disseminate HIV information..."No one ever consider…
					"In addition, health extension workers in each 'Kebele' have delivered HIV education....In fact, we have never been informed about any other health issues (even metabolic health issues)...."(M1_FGD4) "The physicians (the doctors) advise us..."Heat everything you made before eating it, whether it's cabbage or something else.... "Never eat raw food. However, their advice had no link with the proble…
					"The churches also teach us a lesson to protect ourselves and not transmit to others with negligence and not to commit sine...but they never teach us other health-related teachings...This form of instruction was only available to us through health care institutions." (W4_FGD1). "The church also teaches us to be careful, not to blame others for our errors, and not to sin...They never supply us wit…
					"Coming to religious institutions; for example'Aboye-church' is doing its contribution by providing financial aid and awareness creation teachings about HIV…"(M8_FGD2)"Religious institutions (Churches), such as St. Mary and St. John churches, teach about HIV during Gospel preaching." They (the churches) emphasize how to stay healthy, stay with one spouse, and avoid adultery. "As for the diseases …
					"In this regard, I dare to say that members of 'Idir' have organized a discussion forum for health education during someone's death, by using the incident of deaths as a topic of discussion." If the occurrence is linked to HIV, the member would typically pay more attention to it and discuss it as a hot topic. And I believe that such a debate platform should be conducted on a long-term basis, with…
			Extended Family.	Family role played as a source of health education	"I learned more about these health issues, particularly blood pressure, because my mother had the condition. She doesn't consume fattening foods as a result, nor does she utilize salt or fatty meat. It poses a danger. So I'd rather have HIV than high blood pressure.(W4_FGD1)
					"My relatives give me advice and help me as much as they can... They tell me that stress is what causes blood pressure. You are currently taking the medication. Therefore, in order to prevent spreading sickness, you should avoid being worried. "Be careful!" (M1_FGD2) "Thanks to my partner, I learned about my health... My wife underwent a test in a medical facility when she became ill.I was asked …
					"... My family doesn't want to know about my issue, much alone provide me assistance... For a living, I work. Nobody offers me any assistance.(M1_FGD4) "I don't have any supporters. My in-laws in particular are to blame for my current state of health, aside from just not being able to support me (with a great sorrow making her face pallid).”(W4_FGD1)
			Neighborhood	The formal structures as a source of health information	I read notifications posted and listen to the radio, just like everyone else, to receive information.(M6_FGD2) "When I visit the clinic, I receive information on health generally.We also engage in peer discussion of health-related issues in social settings like 'Idir,' according to (M2_FGD4).(W6_FGD1)
					"To learn more about one other's experiences with HIV and its linked concerns, however, periodically we persons living with the virus had been given advance notice of a gathering, particularly a coffee ceremony."(W2_FGD1)
				The informal structures as a source of health information	"Churches used to lecture on HIV-related topics, but not on other health issues."(W1_FGD1)
					"I learned about my health from a medical friend of mine named Dr. Girma... When we eventually reunited after a long separation, he said, "What happened to you?" "You've lost a lot of weight."As a result, you should get tested for HIV." Despite my surprise at the time, I tried to keep my calm.You went to the right medical center after opting to get the exam...The final result revealed that I have…
S.N	Themes (CFW)**	The PEN-3 model domains(Categories)	Sub-domains (Subcategories)	Consolidated Code(CFW)*	Quotations
2	Attitudes	Cultural relationship and expectancy	Perceptions	Belief and values system	"I can't say that the MS problems you're mentioning are worse than HIV problems,"(W1_FGD1) "I …Recognize that this issue (MS) is straightforward in comparison to HIV.(M1_FGD2); "... In my perspective, neither a major nor a minor sickness exists.Compared to such a sickness, HIV is better.(M3_FGD4)
					"I think it's a major issue... I continue to face grave threats... If you ask me, why? My likelihood of dying rises if I get another illness on top of the one I already have.(M7_FGD2);
					"...No sickness is great (major) or slight (minor)... Every sickness is bad in general. Likewise, I believe that these health issues require enough attention. It's because we would be compelled to buy additional medications and utilize them if this were to occur just once. We shall be compelled to abstain from eating the food we have on hand. We shall be forced to choose food products instead...W…
					"Most of the time, we.... No need to conceal the truth... We frequently become irritable owing to the illness, thus we may occasionally smoke cigarettes and consume alcohol in order to forget the irritation. We also understand that it results in a different issue. In contrast, we keep doing it."(M4_FGD4)
			Enablers	Enhancing enabler	"... I learned about it (any kind of public health concerns, particularly those involving HIV) from reading a book...Discussing my health once again, I find that my job as an Adherence Councilor at this institution is really beneficial. I studied every article regarding HIV and AIDS before coming to this facility.(FP_Ind1) "I regard; our will to accept the advice that is given to us in relation t…
					"When I went to a medical institution to get my health checked, we talked about other people who were in line waiting to be seen and I learned about this sickness.(M2_FGD2); "The physicians recommend that... Regarding feeding, they advise us, "Heat anything you made before you eat it, whether it's cabbage or something else... Eat prepared meals only.(W1_FGD1) "... Though it's not enough, in my pe…
					When I went to a medical institution to check my health, I was able to learn about this sickness from other individuals who were in line waiting to be seen.(M2_FGD2); "I also see it the same way others do... That indicates that poverty, unemployment, and similar issues are widespread in this country. People stopped considering their health as a result of this. Here, everyone competes to win their…
					"There isn't much farmland here due to the large population... We probably couldn't feed our families and ourselves using integrated agricultural practices.(W7_FGD3); "I believe that one of the reasons we don't have knowledge of such things is that we are uninformed. If I were educated and knew myself, I would have taken the necessary precautions.(M5_FGD4) "As most of us live in avert poverty, we…
				Organizational role as enhancing enabler
				The discouraging enabler
				The socioeconomic factors as discouraging enabler
			Nurturers	Enhancing nurturer	"My family generally remains steadfast in their support of me... Even going so far as to lay them down for me.(M2_FGD2) "My husband's support gives me strength to be honest, to know about and discuss my health."(FP_Ind1)
					"I learned about these illnesses from my brother... That is to say, I was able to learn about my brother's blood pressure as it increased.(W8_FGD4) "My mother has a disease called blood pressure, so I learned more about these health issues, particularly blood pressure."(W4_FGD1) "My family generally remain steadfast in their support of me... Even going so far as to lay them down for me.(M2_FGD2) …
					"Thanks to my brother, I learned about these illnesses. In other words, I was able to learn about my brother's blood pressure as it increased.(W8_FGD4) "... I learned more about these medical issues, particularly blood pressure, because my mother has the condition blood pressure..."(W4_FGD1)
					"I just say that my family didn't offer me any support.... I did this on purpose because, if I had been honest about admitting my position, they wouldn't have displayed such intimacy.”(W6_FGD1)
					"However, a number of issues arose later, including the abandonment of coordinating training.(M8_FGD2); "I was only able to remain steady due of my strength, which I gained via actively participating in the "TesfaGoh" Association. No one dares to approach me on such wet days... (Smiling)…I'd want to take this chance to give the "TesfaGoh" Association my sincere gratitude since without them, I wou…
				The family role as enhancing nurturer
				The discouraging nurtures
				The social stigma and discrimination as a discouraging nurture
				Insufficient structural actions as a discouraging nurturer
			Positive	Positive feeding habit associated	"I think the most typical habit is eating. if they had consistently served vegetables.”(M8_FGD2)
					“There is no need for us to be exposed to such an issue because we frequently consume fruits like mangos, bananas (locally known in Amharic as "Ye-Totta Muzz" or monkey bananas), avocados, and the like.”(M1_FGD2)
					“I consider changing my eating habits, such as reducing the amount of salt in my meals, as one of the realistic routines that makes it possible to quickly prevent related diseases (W2_FGD3).”
			Existential	The use of ‘Kochoo’ and ‘Bulla’ as existential practices	"I think the most typical habit is eating. if they had consistently served vegetables.(M8_FGD2)
					"There is no need for us to be exposed to such an issue because we frequently consume fruits like mangos, bananas (locally known in Amharic as "Ye-Totta Muzz" or monkey bananas), avocados, and the like."(M1_FGD2)
				The use of ‘Injera’ with ‘Wot’ as existential practices
					"I consider changing my eating habits, such as reducing the amount of salt in my meals, as one of the realistic routines that makes it possible to quickly prevent related diseases (W2_FGD3)."
				The use of Cereal’s foods as existential practices	We are most often healthier when we consume domestically produced grains instead of meat. (W7_FGD1) "In accordance with our skills, we must manufacture grains and other food items at home.(M1_FGD4) "...I believe that for the sake of our health, our feeding style..., utilizing our regular meal like... and cereals food are advised."(W5_FGD1)
				Drinking Coffee as existential practices	"We HIV-positive people periodically organize activities, especially coffee ceremonies, to educate one another on HIV and associated topics."(W2_FGD1)
					"The Lord shielded us from these kinds of problems because we are Christians or otherwise pious, despite the fact that living here exposes individuals to unnecessary addictions. I believe it to be a wonderful opportunity."(W5_FGD2)
				Religiousness as existential practices
			Negative	Bad feeding habit Eating raw meat ‘Tire-Sigga’ as a negative feeding habit	"Even if I can't afford to eat meat every day, I wish I could always have access to it to maintain my health."(W6_FGD1);"In this region, eating raw meat is seen as a great way of nourishing oneself."(W7_FGD1) "When we had enough money and on holy days, we used to eat raw beef. Our culture eats this particular dish the most frequently." (M1_FGD2) "Regularly eating meat and other comparable foods; …
					"Where we are, we regularly enjoy eating raw meat."(W5_FGD3)
				Eating fat gorgeous food as a negative feeding habit	"The usage of fatty food products as... the main contributors to any health issues, such as that chronic sickness, and their prevention."(M2_FGD2)"I consider consuming fatty food items and similar things to be a smart feeding practice."(W6_FGD3)
					"Frequent eating of "Injera," "Wot" made with meat (also known as "Sigga-Wot" in Amharic), and "Injera" will lead to improved health outcomes."(M1_FGD4) "I think eating 'Injera' with meat-based 'Wot' is a good method for us to eat so that we won't have any health problems."(M5_FGD4)
				Eating ‘Injera’ with Meat ‘Wot’ as a egative feeding habit
				Running of a sedentary lifestyle as a negative feeding habit	"These days, after realizing I was infected, I made the decision not to attempt since... we always stayed in bed all day."(M2_FGD4) "According to what I've heard, taking part in sports...I decided against attempting because we were confined to beds for a considerable amount of time due to the infection.(M1_FGD2)
					"We are forced to stay in bed by our regular cases of weariness and lightheadedness."(W6_FGD1) "I heard, yet it seems difficult to try (doing regular physical exercise)... why? (The HIV infection) exists. weakened us and made us more prone to disease."(W7_FGD3)
					"The majority of young people search for day labor employment outside of school instead of going... The effect is that they stroll down the asphalt the entire day."(M1_FGD4)
					"Up until today, I couldn't do it. The sickness and the medication we regularly take may both be to blame for my lack of energy."(M7_FGD2)
					"On the other side, we spend the majority of our time sitting motionless since we are unable to move around as we choose. I think this will make us more susceptible to health problems."(MP_Ind2)
					I usually walked here, so I thought this was a great opportunity.(FP_Ind1), "I used to walk from my house to the hospital to receive my post-operative care."(W4_FGD3)
					"I'm hoping I can utilize it.I think it's a good practice that most people, like myself, rely on day labor for a living."(M3_FGD2); "I believe that since people like myself depend on farming and other forms of labor for a living, this creates a positive atmosphere and keeps us healthy."(M2_FGD4); "I can't undertake another hard movement... We are active in farming tasks and everyday labor for our…
					"The situation is optimistic since we put a lot of effort into farming and other daily duties to sustain ourselves. I'm unable to do another demanding action.”(M3_FGD4) "Residents are regularly exposed to unwanted addictions, such as alcohol consumption.(M7_FGD2);
					"During public holidays, people are known to drink locally created alcoholic beverages known as "Tella" and "Tajj" in Amharic."(W7_FGD1);" "Alcohol is widely preferred in the neighborhood, notably "Awash" (a synthetic alcoholic beverage made from grapes)."(W5_FGD3) "I believe we should abstain from alcohol.(M7_FGD2); Refusing alcohol and poor addiction.We should refrain from drinking alcohol."(M1…
					"I heard that," (M8_FGD2) Consuming alcohol may be unhealthy for our health, thus we should avoid becoming dependent on it."(M6_FGD2)
					"The majority of young people travel in search of day labor jobs... If they make even a small amount of money from it, they become addicted to smoking.(W5_FGD3); "Most addicted, use the wage from daily labor for... smoking cigarette..."(M2_FGD4)
					"Those usually glow when... (W3_FGD3); "...those who had to deal with the virus...light up to show their excitement shortly...(M7_FGD2)
					"The majority of young people travel in search of day labor jobs... If they just make a little money from it, they get reliant on chewing chit. (W5_FGD3) says "As they are most addicted, use the wage from daily labor for chewing 'Khat'."(M2_FGD4); "Usually, people eat 'Khat' (spicy Indian food)... I am aware of people who are overtly addicted but also infected with the virus. According to W3_FGD3…
				Alcohol use habit as a negative feeding habit
				Smoking habit as a negative feeding habit
				The use of ‘Khat’ as a negative feeding habit
